# Supplementary material for: Tissue Distribution and Pharmacokinetic Characteristics of Aztreonam Based on Multi-Species PBPK Model
Source: Pharmaceutics. 2025 Jun 6;17(6):748. doi: 10.3390/pharmaceutics17060748 (PMC12196478; doi:10.3390/pharmaceutics17060748)
Supplement: Supplementary file 1 [file pharmaceutics-17-00748-s001.zip]

Archive with 1 entries (1 files):
- pharmaceutics-3567991-supplementary.pdf
